# Supplementary material for: Toward trustworthy artificial intelligence in multi-omics: a review of reproducibility, stability, and interpretability
Source: Brief Bioinform. 2026 May 11;27(3):bbag227. doi: 10.1093/bib/bbag227 (PMC13158125; doi:10.1093/bib/bbag227)
Supplement: bbag227_Supplemental_Files [file bbag227_supplemental_files.zip]

Archive with 2 entries (2 files):
- Sup table S1_bbag227.csv
- Supplementary_materials_bbag227.csv
