# Supplementary material for: Toward trustworthy artificial intelligence in multi-omics: a review of reproducibility, stability, and interpretability
Source: Brief Bioinform. 2026 May 11;27(3):bbag227. doi: 10.1093/bib/bbag227 (PMC13158125; doi:10.1093/bib/bbag227)
Supplement: bbag227_Supplemental_Files [file bbag227_supplemental_files.zip › Sup table S1_bbag227.csv]

Supplementary Table S1. Glossary of Key Acronyms and Methods in Multi-Omics AI
Acronym / Term	Full Name	Brief Description	Primary Role in Multi-Omics AI
MOFA	Multi-Omics Factor Analysis	A latent factor model for unsupervised integration of multi-omics datasets that identifies shared and modality-specific sources of variation.	Dimensionality reduction and interpretable latent representation learning.
MOFA+	Multi-Omics Factor Analysis Plus	An extension of MOFA supporting single-cell and multimodal data with improved scalability and flexibility.	Integration of multi-modal single-cell datasets and structured latent factor inference.
GNNExplainer	Graph Neural Network Explainer	A post-hoc explanation method designed to identify influential nodes, edges and subgraphs in graph neural networks.	Interpretability tool for graph-based multi-omics models.
StabilityCCA	Stability-Enhanced Canonical Correlation Analysis	A variant of sparse CCA incorporating stability selection to identify consistently selected variables across resampled datasets.	Robust biomarker discovery in multi-omics integration.
Stabl	Stability Selection Framework	A framework combining subsampling and noise injection to identify sparse and reproducible biomarkers with controlled false discoveries.	Feature stability assessment and reproducible variable selection.
VAE	Variational Autoencoder	A generative deep learning model that learns probabilistic latent representations of high-dimensional data.	Cross-modality integration, latent embedding and imputation of missing omics layers.
Diffusion Models	Denoising Diffusion Probabilistic Models	A class of generative models that learn to iteratively denoise data from noise distributions to reconstruct complex high-dimensional signals.	Cross-omics translation, modality completion and generative modeling in multi-omics.
